# Supplementary material for: The Impact of Whole Genome Data on Therapeutic Decision-Making in Metastatic Prostate Cancer: A Retrospective Analysis
Source: Cancers (Basel). 2020 May 7;12(5):1178. doi: 10.3390/cancers12051178 (PMC7280976; doi:10.3390/cancers12051178)
Supplement: Supplementary file 1 [file cancers-12-01178-s001.zip]

Archive with 5 entries (3 files):
- cancers-762392-suppl-final/
- cancers-762392-suppl-final/cancers-762392.xlsx
- cancers-762392-suppl-final/files/
- cancers-762392-suppl-final/files/File S1a_ optArguments_haplotype_DLE1_saphyr_human.xml
- cancers-762392-suppl-final/files/File S1b_ optArguments_haplotype_irys.xml
